# Supplementary material for: Lipoprotein-Specific Fatty Acid Profiles in Familial Hypercholesterolemia: Associations with Cardiovascular History and Dietary Patterns
Source: Nutrients. 2025 Dec 27;18(1):92. doi: 10.3390/nu18010092 (PMC12787433; doi:10.3390/nu18010092)
Supplement: Supplementary file 1 [file nutrients-18-00092-s001.zip]

Archive with 1 entries (1 files):
- nutrients-3987450-supplementary.pdf
